# Supplementary material for: Importance of Desensitization for Autistic Children in Dental Practice
Source: Children (Basel). 2023 Apr 28;10(5):796. doi: 10.3390/children10050796 (PMC10217695; doi:10.3390/children10050796)
Supplement: Supplementary file 1 [file children-10-00796-s001.zip]

Archive with 1 entries (1 files):
- children-2154544-supplementary.pdf
